# Supplementary material for: Predictors of COVID-19 vaccine acceptability among refugees and other migrant populations: A systematic scoping review
Source: PLoS One. 2024 Jul 5;19(7):e0292143. doi: 10.1371/journal.pone.0292143 (PMC11226018; doi:10.1371/journal.pone.0292143)
Supplement: S1 File — (XLSX) [file pone.0292143.s005.xlsx]

## Sheet: Sheet1
														[sociodemographic]					[sociodemographic determinants] Did the study examine the sochiodemographic variables' influence on vaccine acceptability/hesitancy were measured? which one was statistically significant	[communication about pandemic and COVID-19 vaccine] were these variables' influence on vaccine acceptability/hesitancy measured? (was it significant?*)			[COVID-19 vaccine related factors] were these variables' influences on vaccine acceptability/hesitancy measured? (was it significant? *)					[COVID-19 infection related factors] were these variables' influences on vaccine acceptability/hesitancy measured? (was it significant?*)				other
Author name	Study Title	Timeline of the study	Publlication year	Country of Study	Study Design	Sampling Method	Target Population(s)	Objective of Study	Participants' total Number	Outcome assessed (vaccine hesitancy, intention,acceptance)	Does the study report the vaccine acceptance proportion	Does the study examine vaccine hesitancy towards booster dose?	Does the study examine vaccine hesitancy towards specific brands of COVID-19 vaccine	Age	gender	race/ethnicity	country of birth	immigration status		trust in authorities	source of news/information	other variables	Knowledge,attiude and believes regarding COVID-19 vaccination	vaccine safety and side effects	vaccine efficacy	vaccine development	other variables	knowledge,attitude and practice regarding COVID-19 disease	COVID-19 risk perception	history or exposure to covid-19 disease in subjects or their relations	other variables	is there any other variable whose influence on COVID-19 vaccine acceptablity was measured? which one was significant?	limitations	future studies suggestions
Achangwa, C.	Acceptance of the covid-19 vaccine by foreigners in South Korea	May-June 2021	2021	South Korea	cross-sectional	snowball sampling	foreign population	determinants of covid-19 vaccine acceptance	710	vaccine acceptance	Yes 70.8% reported willingness 29.2% hesitant	No	No	Yes. Mean age not reported.	Yes 60.7% male 39.3% female	africa 26.5% asia 55.2% others 18.3%	N/A	N/A	Yes* difference between acceptance and hesitancy were significant by gender (higher in female), marital status( higher is singles), level of education( higher in undergraduate), region of origin and religion	Yes, but not the association among hesitant group 2.3% had lack of confidence in governemnt policies	Yes* doctors' recommendation was associated	-	Yes	Yes but not the association it is a reason for hesitant group 70.5% concerned about side effects, 13.4% safety	Yes but not the association 13.8% concerned about efficacy	No	-	No	No	No	-	other vaccine refusal was a significant factor of covid-19 vaccine hesitancy	recall bias	proportion of vaccine uptake by their national changes in willingness over time and their factors
Acharya, S	Assessing attitude toward COVID-19 vaccination in South Korea	Jan-Feb 2021	2021	South Korea	cross-sectional	convenience sampling	immigrants	to assess the attitude of immigrants toward the acceptance of COVID-19 vaccines in South Korea.	463	vaccine acceptance	Yes 72.6% showed high acceptance, and 27.4% showed low acceptance	No	No	Yes. Mean age not reported.	Yes 67.8% male 32.2% female	Asia (74.7%) North America (8%) South America (8.2%) Africa (6%)	N/A	N/A	Yes* The mean score of attitudes was significantly higher among immigrants who reported being not married	No	No	Yes. Income, gender, education, family type (alone vs family), residence (capital vs non-capital) - not significant	Yes (attitude was assessed)	Yes. 36.7% agreed it was safe, 55.5% thought it was probably safe, and 7.8% disagreed. There was no direct measurement on vaccine acceptance though.	No	No	Yes. Previous vaccination history (received all vaccines in their life) - not significant	No	No	No	No	No	- web based analysis -> potential bias - no causality	-
Aktürk, Z	COVID-19 vaccine hesitancy in people with migratory backgrounds: a cross-sectional study among Turkish- and German-speaking citizens in Munich (>60%)	2021-02-01	2021	Germany	cross-sectional	snowball sampling	people with migratory background	knowlege attitude and behavior regarding covid-19 and vaccine intention	420 348 with migratory background	vaccine intention	Yes among people with migratory background 42.3% intended to get vaccinated 20.4% not intended 37.3% not sure	No	No	Yes 39.3 mean	Yes male 62.1% female 37.4%	N/A	Turkey 60.7% Germany 20.8% Bulgaria 7.3% Iraq 2.6% other 8.5%	N/A	Yes* age, gender(male), years of schooling, migratory background positively affected vaccination intention	No	Yes but not the association conflicting information, heresay lack of sufficient information	-	Yes	Yes but not the association concerned about safety	No	Yes but not the association	-	Yes*	Yes but not the association their risk is low fear of dying due to covid-19 was relatively low	Yes previous infection was not significantly associated	-	-	generalizability participants' GPs were all turkish speaking the questionare was not validated before	qualitative studies can ascertain the negative attitudes
Alabdulla, M.	COVID-19 vaccine hesitancy and attitudes in Qatar: A national cross-sectional survey of a migrant-majority population (>50%)	Oct-Nov 2020	2021	Qatar	cross-sectional	convenience sampling	residents of Qatar	to evaluate the degree of vacccine hesitance and its socio-demographic and attitudinal determinant	7821 (6907 or 88.31% with migratory background)	vaccine intention	Yes. 44.7% and 15.8% responded that they would “definitely” or “probably” accept the vaccine, respectively. 19.8% were unsure, 8.7% responded that they would “probably not” accept the vaccine, and 11.5% reported they would “definitely not” take the vaccine.	No	No	Yes. Mean age not reported.	Yes Male 59.43% Female 40.57%	Arab non-Qatari (40.7%), Asian (38.1%), African (11.1%), European (7.1%), and American (North, Central and South) (3.1%).	N/A	N/A	Yes* Those who were significantly more likely to be vaccine hesitators were older, native Qataris, self-employed or retired, single, and female	Yes. Not significant.	Yes. but not the association. Surveyed what would give respondents more confidence (endoresement by doctor, public figure, WHO, MoH, recommendation by friends/family, personal research). , just frequency reported.	-	Yes	Yes* concerns around vaccine safety and longer-term side effects were significantly associated with vaccine hesitancy.	Yes* feeling protected after getting vaccinated was significantly associated with less vaccine hesitancy	Yes* Worries that COVID-19 is a new disease and vaccines have not been fully tested was significantly associated with vaccine hesitancy	-	Yes	Yes, but only frequency reported (37.62%)	No,but only frequency of people who worry about a family member getting infected (52.77%)	-	- Taking the flu vaccine in the last 3y = significant ffor vaccine acceptability - Belief that natural exposure to germs and viruses give the safest protection = significant for vaccine - Endorsement by doctors, public figures, MoH, WHO, friend/family, research	- Available in only 2 languages (English and Arabic) - Internet was required to participate - Survey was conducted before the actual vaccination progream were rolled out and the hesitancy rates and attitudes are likely to vary	-
Ali, Z.	Variations in COVID-19 Vaccine Attitudes and Acceptance among Refugees and Lebanese Nationals Pre- and Post-Vaccine Rollout in Lebanon (>50%)	Feb-June 2021	2022	Lebanon	cross-sectional	convenience sampling	refugess and lebanese nationals	Knowlege, attitude and perceptions regarding covid-19 vaccine factors associated with acceptance of vaccine pre and post-vaccine roll out	3927 survey 1 (Feb2021) 529% refugee 4174 survey2 (June 2021) 53.3% refugee	vaccine intention	Yes Survey1: 24.4% intended, 25.1% unsure, 50.5% refuse survey2: 44.4% intended or had recieved 23.6% unsure and 32% refuse	No	Yes 21.4% agreed that It is possible that they would accept a certain vaccine and refuse another	Yes mean not reported	Yes survey1 45.5% male, 54.5% female survey2 45.8 % male, 54.2% female	N/A	nationality: survey1: 47.1% Lebanese 52.9% refugee survey2: 46.7% lebanese, 51% syrian, 2.1% Palestinian, 0.2% other	refugee	Yes: in survey1: not significant survey2: age (higher in older age), gender( higher in male), nationality (higher in lebanese),	Yes but not the association (just reporting the %, the association with vaccine acceptance did not assesed ) in survey1 39.2% refugees and in survey2 47% of reugees reported confidence in providing safe vaccine by lebanese health system	Yes but not the association (just reporting the %, the association with vaccine acceptance did not assesed ) in survey1 33.3% and in survey2 21.7% reported misinformation and false news about vaccine the most trusted sources of information were ministry of public health and official health authoritis, and social media, then private physicians	-	Yes*	no	no	no	-	Yes	Yes* lower in refugees	No	-	social norms (most people I know get the vaccine) cues to action (I would be more comfortable getting the vaccine if I saw neighbors, community leaders, religious leaders, doctors, celebrities, politicians receive the vaccine)	generalizability (due to convenience sampling) the survey was not specificly validated for covid-19 vaccine data on education level, socioeconomic status, and attitudes towards other vaccines and routine immunizations was not available	-
Allen, J. D.	Intention to obtain a COVID-19 vaccine among Brazilian immigrant women in the U.S	July-August 2020	2022	USA	cross-sectional	convenience sampling	immigrant women	assessed intention to get a COVID-19 vaccine, attitudes toward vaccines, and perceptions about the pandemic.	353	vaccine intention	Yes, 70.8% said they intend to get a COVID-19 vaccine.	No	No	Yes. Mean age 39.4 yrs.	Yes. 100% women	Yes. Approximately two-thirds (63%) reported their race as White, and a quarter (25.8%) reported themselves as Pardo (mixed-race). Notably, a majority (78.2%) identified as “Latina,” yet only 5.4% identified as “Hispanic,”.	Brazil?	N/A	Yes. - Participants who had lived longer in the U.S. were significantly less likely to intend to get the vaccine compared to those that had lived in the U.S. for longer periods?	No	Yes* those who reported that their most trusted sources of health information were social networks (i.e., social media, family or friends) or private news sources (i.e., network news and internet) were significantly more vaccine hesitant compared with those who reported healthcare professionals as their most trusted sources of health information.	-	No	No	No	No	-	Yes* Attitude: Participants who considered the pandemic to be a minor problem were less likely to intend to be vaccinated compared to those who considered it a significant crisis (52.6% vs. 76.0%, p < 0.001).	No (only major vs minor problem, nothing about personal risk)	No	-		- sample may only overrepresent those willing to complete health surveys may be more receptive to health interventions - Monetary incentive privided (cannot rule out possibility that surveys were taken by ppl who were not eligible, but misrepresented) - no causality - data collected before any covid 19 vaccines were available (so no info about vaccine efficacy, doses etc. out yet)	- More research on current vaccine intentions in the Brazilian immigrant community - may be useful to examine additional constructs from the Health Belief Model that were not assessed in this study, including perceived susceptibility, perceived benefits of vaccination, as well as self-efficacy in navigating the healthcare system to obtain a vaccine. - additional research will be needed to assess …
Contreras-Perez, M. E.	Preliminary Analysis of COVID-19 Vaccination Factors among Native and Foreign-Born Hispanic/Latine Adults Residing in South Florida, U.S.A (2 groups)	April-May 2021	2022	USA	cross-sectional	Not mentioned	hispanic/latino adults	motivators,barriers and trusted sources of information influencing intention to get vaccinated	127 52 were not born in US	vaccine intention	Yes mean likelihood of getting vaccinated among foreign born 4.62	No	No	Yes mean age 49	Yes 19.6% male 80.4% female	white 78.8% black of african american 11.5% asian 3.8% american indian or alaska native 3.8% prefer not to answer 1.9%	N/A	N/A	No	No	No	-	Yes (lack of knowlege was second common reason)	No (most common reason) they just report the % of people concerned about side effects and safety of vaccine	No they just report the % of people concerned about vaccine efficacy	No	-	Yes	No they just report the % of people have lower perceptions	no	-	-	-	-
Frisco, M. L.	Racial/ethnic and nativity disparities in U.S. Covid-19 vaccination hesitancy during vaccine rollout and factors that explain them (6%- subgroup analysis)	Feb-March 2021	2022	USA	cross sectional	Random sampling	U.S.- and foreign-born Hispanic, black and white adults	racial/ethnic and nativity dispariries that affect vaccine hesitancy	1936	vaccine hesitancy	Yes* Average vaccine hesitancy is significantly higher among Black adults (3.2) relative to White (2.9) and U.S.-born Hispanic (2.8) adults.	No	No	Yes. Mean age 40.9	Yes. 46.4% male	US born white (61.8%), US-born black (14.5%), Foreign-born Hispanic (6.1%), U.S-born Hispanic (17.5%)	N/A	N/A	Yes* - vaccine hesitancy higher among Black adults relative to White and U.S.-born Hispanic adults. - vaccine hesitance lower among males (p<0.05), younger (p<0.01), college+ education (p<0.01)	Yes* Black individuals who thought govt. is not telling the truth about risks were more vaccine hesitant (p<0.01) compared to white	N/A	N/A	Yes* (anti vaccine beliefs accounted for higher VH in black ind. compared to white and hispanic (p<0.01))	Yes (specifically vaccine causing infertility and giving ppl covid examined - not significant)	No	Yes* vaccine being developed too quickly is significantly associated with VH (p<0.01)		Yes	Yes but COVID-19 risk was signif. associated with less VH in US born Hispanics	Yes* health condition associated with higher risk of covid-19 negatively associated with VH in US-born Hispanics (p<0.01)	none significant	Liberal political leanings significantly associated with less VH (p<0.01)	- undocumented hispanic population not well rpresented - not including Asian American - Not applicable to age>65 (who are most vulnerable, and eligible for early vaccination)	-
Führer, A	Determinants of COVID-19 vaccine acceptance among migrants in Germany - Results of a cross-sectional survey	Sep 2021- Jan 2022	2022	Germany	cross-sectional	convenience sampling	people with migration background	barriers to access general attitude towards vaccination attitude towards COVID-19 vaccination	204	vaccine acceptance	Yes 68.6 % agree 18.9% disagree 7.3% unsure	No	No	Yes mean age= 37	Yes 57.1% female 42.9% male	N/A	Germany 33.2% Turkey 25% Syria 9.2% Venezuela 5.4% Iran4.4% other22.8%	German citizen 36.2% permenant resident 30.3% temporary resident 17% preliminary resident 5.9% temporary suspension of deportation 3.7% no information 6.9%	Yes none of them were significantly different between vaccinated and unvaccinated group	No	No	-	Yes	Yes* unvaccinated participants who had fear of side-effects and believed covid vaccine is not safe were higher than vaccinated	Yes* vaccinated participants who belived covid vaccine is useful were higher than unvaccinated	No	-	Yes	Yes* unvaccinated participants who belived covid is not dangerous for them were higher than unvaccinated	No	-	believe in house remedies It's best not to mess up with nature generally against vaccines afraid of syringes religious reasons	-due to the broad distribution of survey actual response rate was not clear -selection bias associated with online survey	instituitional trust/ health literacy/ pre-existing medical condition
Hnuploy, K.	COVID-19 Vaccine Acceptance and Its Determinants among Myanmar Migrant Workers in Southern Thailand	Oct-Nov 2021	2022	Thailand	cross-sectional	Systematic random sampling	Myanamar Migrant Workers	to report on the willingness to obtain COVID-19 immunization and the factors related to its acceptance among Myanmar migrant workers in southern Thailand	301	vaccine acceptance	Yes* (39.2% intended to recieve, and 60.8% did not - 95%CI)	No	No	Yes. Mean age 33.84	Yes 55.48% male 44.52% female	No	Myanamar (assumed, not reported)	Immigrant workers	Yes* Those with higher income and sufficient funds were more likely to to receive vaccine (p<0.001)	No	Yes, the association was not measured	N/A	Yes? Pereception of prevention (not specifically vaccine)	No	No	No	-	Yes - Practices: Wearing a face mask, socially distancingm and measuring body temp in the past month significantly associated with intending to receive vaccine (p<0.01)	Yes* high COVID-19 perception (idk if this is risk perception) significantly associated with intending to get vaccine (p<0.001)	Yes (not signific)	None signific	Vaccination against influenza, religion (not signifc)	- correlation not causation - do not apply to Myanamar workers in other countries	- To determine causal relationships using cohort study - Different settings + larger cohorts - long-term COVID-19 vaccination among Myanamar migrant workers
Holz, M.	How Does Migration Background Affect COVID-19 Vaccination Intentions? A Complex Relationship Between General Attitudes, Religiosity, Acculturation and Fears of Infection (47%-subgroup analysis)	2021-03-01	2022	Germany	cross-sectional	Not mentioned	people w and w/o migration background	to investigate the relationship between migration background and COVID-19 vaccine intentions	1009	vaccine intention	Yes 51.4 definitely (highest score) 14.2% not at all (lowest score) 34.4% (other scores)	No	No	Yes mean age 41.56	Yes 46.1% male 53.7% female	No	Europe 63.3% non-Europe 21% other 15.6%	N/A	Yes* Europian origin, religiosity accompanied with lower degrees of vaccine intention educational level positively associated with intention gender(men had higher intention) age (older age had higher intention)	Yes but not the association its association with vaccination intention was not measured but political trust was associated with fear of transmission and infection	Yes* Germany media consu,ption had lower degree of vaccine intention	-	No	No	No	No	-	Yes	Yes* fear of transmision was statistically significant fear of individual infection was not statistically significant	No	-	-	Generalizability (online panel) bias (profeciency in German language skewed the data towards acculturated individual) social desirability bias in answering questions due to sensitivity of vaccine issue cross sectional study can help to find out the casaulity and just report the statistical association	study on second generation migrants the role of media types (online, print, tv,...) on outcomes
Khaled, S. M.	Prevalence and potential determinants of covid-19 vaccine hesitancy and resistance in qatar: Results from a nationally representative survey of qatari nationals and migrants between december 2020 and january 2021 (>50%)	Dec 2020-Jan 2021	2021	Qatar	cross sectional	Random sampling	Qatari nationals and blue/white collar migrants (migrants made 73.5%)	to estimate the prevalence and identify potential determinants of vaccine willingness: acceptance (strongly agree), resistance (strongly disagree), and hesitance (somewhat agree, neutral, somewhat disagree).	874	vaccine hesitance, resistance, and acceptance	Yes 42.7% accepting, 45.2% hesitant, 12.1% resistant	No	No	Yes mean age not reported	Yes - 68.3% male - 31.7% female	Arab (55.8%), non-Arab (44.2%)	N.A	Nationals (16.5%), blue collar immigrants (17.1%), white collar immigrants (66.4%)	Yes* - being female, non-immigrant, Arab, associated with higher VH	No	No	-	Yes	Yes* those very concerned with side effects associated with higher VH and vaccine resistance (p<0.0001)	No	No	-	Yes	Yes* those concerned with infection were less resistant (p = 0.009)	Yes - not significant		Quarantine status, chronic disease, marital status, depression or anxiety, living rarrnagement - none significant	- language restriction to English/Arabic -> may not be accessible for blue collared migrants - did not assess religion - study conducted before vaccines widely available	-
Kheil, M. H.	COVID-19 Vaccine Hesitancy among Arab Americans (>50%)	Oct- Nov 2021	2022	USA	cross-sectional	Not mentioned	Arab immigrants in US	identifying reasons for vacine hesitancy	1746	vaccine hesitancy	Yes 10% hesitant 75% not hesitant 3% neither hesitant nor not hesitant 2% unknown	No	No but the % of vaccinated with each vaccine was reported	Yes mean age not reported	Yes 45% male 55% female	Arab	country of origin: Arabian Peninsula 4% Fertile Crescent 95% Greater Maghreb 1%	Yes US citizen 43% immigrant 50% refugee 2% other 5%	Yes gender (women were more hesitant) but not statistical significant immigrant were less hesitant age (older were less hesitant)	Yes but not the association 70% had distrust in healthcare system and government and vaccine	Yes but not the association 72% beilieved that CDC recommendations are safe	-	Yes	Yes*	Yes*	-	-	No	-	Yes (not significant) 7% did not get vaccinated because of previous infection	-	religous personal belifes	generalizability selection bias (online survey) confounding (medical condition of participants were not taken into consideration)	-
Kitro, A.	Acceptance, attitude, and factors affecting the intention to accept COVID-19 vaccine among Thai people and expatriates living in Thailand (<50% - 2 groups)	2021-05-01	2021	Thailand	cross-sectional	convenience sampling	Thai nationals and expatriates living in Thailand	aims to assess acceptance, attitude, and determinants for COVID-19 vaccination among Thai people and expatriates living in Thailand.	959 (637 Thais and 322 expats)	vaccine acceptance	Yes (57.8% in expats, and 41.8% in Thais) - significantly higher in expats	No	Yes* 66.3–87.1% of respondents prefer imported vaccines, espe- cially from the US	Yes (Thai mean age 42, expats mean age 56)	Yes (Thai; male 33.8% female 66.2%; expats male 74.5 female 25.5%)	-	637 Thais and 322 expats (Europe were 47.2%, 34.8% came from United States of America and Canada, 10.9% came from Australia and New Zealand.)	Expatriates - no further details reported	yes* - expats (confusing bc they state vaccine acceptance is higher in expats but also said that being Thai was significanly associated with vaccine acceptance (positively)), age 41-50, being a health care worker were more likely to get vaccinated - gender, education, and marital status were assessed but not significant	Yes but not the association, half the respondents had moderate trust in Thai govt. but not statistically significant with vaccine accept	Yes, but not significant	No	Yes* attitude towards vaccine score significantly associated with vaccine acceptace	Yes* low serious side effects (1 in 100,000) associated with higher vaccine acceptance	No	No	Yes. Hx of vaccine refusal and flu hx vaccine assessed but not significant.	Yes*	Yes, but perceived risk significantly more in Thais but not associated with vaccine hesitancy	Yes, significantly higher in Thais but not associated with vaccine acceptance	compliance to social distancing significantly increased vaccine acceptance	-	- convenience sampling (restricted to a few Metropolitan areas)	- Future research should collect more data from participants living in other parts of Thailand. - Social media’s impact on vaccination accep- tance. -Stratified sampling by living region and age group would give more accurate information. -Focusing on high-risk groups, such as the elderly or persons with chronic health conditions, may provide a better perspective and approach to changing COVID-19…
Lajunen, T.	Acculturation, trust to health care system, and attitudes to COVID-19 vaccination: A comparative study between Polish immigrants in Norway, Polish in Poland, and Norwegians in Norway (3 groups)	March-May 2021	2022	Norway	cross-sectional	convenience sampling	Polish immigrants in Norway	the relationships between acculturation to Norwegian culture, trust in health authorities, and attitude to COVID-19 vaccine	150 Polish immigrant 256 polish residents 264 Norwegian residents	Attitude to vaccine	No	No	No	Yes mean age 42.2	Yes 42.3% male 47.7% female	N/a	not reported specifically	Yes but not reported	Yes, not significant	Yes* health care trust	No	-	Yes	Yes, not the association	Yes, not the association	No	-	No	No	No	-	acculturation to norwegian culture increases the trust in ethical values of the norwegian health care which in turn predicts positive attitudes to the covid-19 vaccine	Generalizability (distribution of surveys by social media) small size of immigrants limited subgroup analysis among them	influence of different types of media used by immigrants using population-based random selection methods
Liddell, B. J.	Factors associated with COVID-19 vaccine hesitancy amongst refugees in Australia	2021-06-01	2021	Australia	cross-sectional	convenience sampling	Refugess and asylum seekers	perceived barrier to vaccination -attitude predictors of vaccine hesitancy	516	vaccine hesitancy	Yes 12% vaccinated 88% unvaccinated ( 71.9%vaccine intended, 28.1% vaccine hesitant	No	No	Yes mean age was not reported	N/A	N/A	N/A	N/A	Yes* younger age was associated with higher hesitancy	Yes* trust barriers associated with greater vaccine hesitancy	Yes* information barriers associated with greater vaccine hesitancy -lack of clear information in their language -difficulty following advice on how to access the vaccine	-	Yes	Yes, not significant concern about unknown side-effects	Yes, not significant	No	-	Yes	Yes* personal low rik was associated with greater vaccine hesitancy Australia is safe from COVID-19 I don't have international travel plan I don't interact with other people I don't have an underlying condition	No	-	lack of control associated with getting vaccinated (I worry about being forced to get the COVID-19 vaccine) (I worry about Government having control over me getting the COVID-19 vaccine)	it was a cross-sectional study and sample was not representative	-
Lin, S.	COVID-19 Pandemic and Im/migrants' Elevated Health Concerns in Canada: Vaccine Hesitancy, Anticipated Stigma, and Risk Perception of Accessing Care (<50%- subgroup analysis)	2020-06-01	2022	Canada	cross-sectional	probability based, milti-safe stratified sampling from the labour force survey	Canadian-born and immigrants in Canada	to characterize three COVID- 19-related health concerns (i.e., vaccine hesitancy, anticipated stigma, and risk perception) in Canada and how they difer based on im/migration status and other social determinants.	3522 (2925 Canadian-born and 598 immigrants)	vaccine hesitancy	Yes 83.1% vaccine hesitant, 16.9% not vaccine hesitant	No	No	Yes mean age not reported	Yss 49.3% male, 50.7% female	no	no	Immigrant (no specific information)	Yes* - immigrants, lower eduation, lower income, younger, unemployed, single more likely to be vaccine hesitant	No	No	-	Yes - stigma against covid vaccines but not significant	Yes but not the association, im/migrants had a signifcantly higher percentage reporting concerns on vaccine safety (71.3% vs. 49.5%, p < 0.001), side efects, the association not measured	No	No	-	no	No	Yes - not significant	Waiting until it seems safe, pre-existing medical conditions - both not significant		- non response bias - samples not representative - self-reported data, recall bias - could not diff between non-permanent residents, student/work visas, asylum seekers, etc. - no race or ethnicity examined - no complex reasons (such as negative experiences,vaccine availability, discriminaton etc.)	Future research could focus on examining the within-group het- erogeneity by intra-group membership instead of aggregat- ing im/migrants as a homogeneous category.
Martinez-Donate, A. P.	COVID-19 testing, infection, and vaccination among deported Mexican migrants: Results from a survey on the Mexico-U.S. border	August 2020- July 2021	2022	USA	cross-sectional	probability sampling	Mexican migrants deported from the U.S.	examining COVID-19 testing, infection, treatment and vaccination rates among Mexican migrants deported from the U.S.	306	vaccination status	Yes intended to get vaccinated 32.5% not intended 41% unsure 26.5%	No	No	Yes mean age 38.3	Yes 7.1% female 91.9% male	-	Mexico	deported	Yes age(older age) ,English Fluency, time living in the U.S. was significantly associated with vaccine receipt	Yes but not the association 2% concerned about data collected in vaccine centres 0.6% mistrust of doctors	no	-	Yes	Yes but not the association 74% concerned about side effects	No	no	-	no	no	Yes but the association was not measured	-	time intention to get vaccinated has decreased over time of the survey	cross-sectional design (cannot assess casaulity) recall and social desirability bias lack of generalizability to other Mexico-US borders most participants were male	larger sample of females
Ogunbajo, A.	Acceptability of COVID-19 vaccines among Black immigrants living in the United States (>50%)	Jan- Feb 2021	2022	USA	cross-sectional	snowball sampling	first and second generation black immigrants	examining acceptability of COVID vaccine among black immigrants in US	388	vaccine acceptability	Yes 57% had already recieved or wll get the vaccine immidiately 37% would delay the vaccine 6% will never get the vaccine	No	No	Yes 36.1	Yes male 33.6% female 65.6%	African-born black 48.1% Us born African black 16.4% Caribbean born black 9.2% Us born Caribean black 15.4% African American 4.4% Biracial 1.4% other 5.1%	Not specifically 61.8% born out of US	No	Yes education (lower education was higher in vaccinre rejecting people) gender (heterosexual and females were higher among vaccine rejection and delay group) working in healthcare operation and care delivery were higher among vaccine delay group	Yes, but not the association 39% had mistrust in US governemnt	No	-	Yes 28% not having enogh information about vaccine	Yes but not the association 28% wanted to wait for long term side effects 22% concerned about safety	No	Yes but not the association 56% believed vaccine were developed too quickly	-	No	No	Yes history of covid + test were higher among vaccine rejection and delay group	-	knowing someone who dies from covid not significant association sexual orientation was associated with vaccine acceptability	limitation on casual inference recall bias social desirability bias lack of generalizability due to sampling and data was skewed towards women (66%), heterosexuals (84%), first and second generation African Blacks (65%), and individuals with a bachelor’s degree or higher (91%), access to healthcare and prior reaction to vaccines were not assessed	-
Page, K. R.	COVID-19 vaccine hesitancy among undocumented migrants during the early phase of the vaccination campaign: A multicentric cross-sectional study	Feb-May 2021	2022	USA,Italy,France, Switzerland	cross-sectional	not mentioned	Undocumented migrants	to explore undocumented migrants’ hesitancy about COVID-19 vaccine	812	vaccine hesitancy	No	No	No	Yes 40.1	Yes 39.1% male 60.9% female	-	Region of origin: Africa 12.7% Americas 55.9% eastern mediterranean 7.9% Europe 7.6% Asia 4.7% Western pacific 11.2%	Undocumented migrants	Yes age (older age higher demand), comorbidities (higher demand), living in France ( lower demand)	No	Yes* relying on community network to get informed were associated with negative demand for vaccination traditional media and social media were the most common source of information In Paris community network was the most common source`	-	Yes	No	No	No	positive view about vaccination and covid vaccination associated with higher demand for vaccination	No	No	Yes but the association was not measured	-	immigration enforcement exposure associated with lower odds of vaccine acceptance	Participant recruitment was non-random (generalisability) differences in sampling strategies caused limitations in comparability among locations information bias (due to understanding the questionnaire as the translators were not systematically available) they did not collect information about trust in public institutions among vaccine-hesitant participants	monitoring hesitancy for a longer period of time in order to apply different communication strategies and community interventions
Salibi, N.	COVID-19 vaccine acceptance in older Syrian refugees: Preliminary findings from an ongoing study	Jan-Feb 2021	2021	Lebanon	cross-sectional	not mentioned	older Syrian refugees	assessing vaccine intention amon a sample of older syrian refugees in Lebanon	1037	vaccine intention	Yes 66% intended 28.8% not intended 5.2% unsure or did not want to answer	No	No	Yes mean not mentioned	Yes 55.8% male 44.2% female	No	Syria	Refugee	Yes refusal was higher for refugees outside of the tents,	Yes but not the association	No-		Yes	Yes* significantly	Yes*	Yes but the association was not assessed	-	Yes	Yes not significant	No	-	Comorbidites, does not have significant association adherance to public health measures was not associated significantly	Lack of statistical power prior to the vaccination program start	-
Seo, H.	International migrants and coronavirus disease 2019 vaccinations: Social Media, motivated information management, and vaccination willingness	2021-03-01	2022	USA	cross-sectional mixed method	not mentioned	international migrants	How are demographic characteristics associated with perceived uncertainty related to COVID-19 vaccinations and exposure to online misinformation about the topic?	187	vaccine intention	Yes 76.4% willing to get vaccinated 8.3% not willing 15.3% undecided	No	No	Yes mean age not reported	Yes 55.1%male 44.9% female	No	Est Asia 31% South or Southeast Asia 19.8% Middle East and North Africa 15.5% sub-saharan Africa 15.5% South or Central America 9.6% Europe 8.6%	No	Yes Education (higher education higher uncertainty)was associated with percieved uncertainty	No	Yes but not the association watsapp and facebook were percieved the most source of miss-information following by tiktok, and Youtube lower misinformation in local and national news site information seeking has not direct effect on vaccine willingness	-	Yes but the association with vaccine intention was not measured	Yes but the association with vaccine intention was not measured	Yes but the association with vaccine intention was not measured	No	-	No	No	No	-	-	generalizability survey was only in English participants had mostly high education only unvaccinated people were included	studies with larger and nationally representative sampling and multiple languages and on both vaccinated and unvaccinated groups
Shaw, J.	COVID-19 vaccination intention and behavior in a large, diverse, U.S. refugee population	Dec 2020-April 2021	2022	USA	Cross-sectional Mixed-method	convenience sampling	Refugess	Vaccination attitude,needs and barriers	244	vaccine intention	Yes 57.4% intended to get vaccinated 25% did not intend to get vaccinated 17.6% unsure after vaccine being broadly available/ (n=215)(April 2021) 65.6% either get vaccinated or intended to get vaccinated 34.4% hesitant	No	No	Yes 38.5 mean	Yes 44.7% male 55.3% female	Yes Central Africa 18.4% East Africa 18.9% North Africa 4.9% South Africa 0.4% Central Asia 1.6% East/Sotheast Asia 24.2% South Asia 4.5% Eastern Europe 1.6% Latin America 7.8% Middle East 16.8% North America 0.8%	Buhatan Burma DRC Iraq Somalia Syria Eritrea Bhutan other % was not reported	Refugee	Yes no significant association between sociodemogrophic factors and vaccination intention	No	Yes* the proportion of people whose trusted sources of information were doctors's office, news outlet and social media were significantly higher in vaccination intended group. no difference in other sources: -friends/family -doctors in general -religous community CDC/WHO news -Catholic youth organization	-	No	No	No	No	-	No	No	No	-	social vulnurability index Individuals who were vaccine-accepting in the follow up survey generally had lower levels of social vulnerability than individuals who were hesitant or unsure,	-Selection bias of those who opted for testing may have skewed our findings towards participants who had a better understanding of COVID-19 -sample size - social desirability bias	-
Sudhinaraset, M.	Immigration enforcement exposures and COVID-19 vaccine intentions among undocumented immigrants in California	Sep 2020-Feb 2021	2022	USA	cross-sectional	not mentioned	Undocumented migrants	undocumented immigrants’ vaccine intentions and associations with exposure to the immigration enforcement system	326	vaccine intention	Yes by different variables	No	No	Yes mean age not reported	Yes 24.9% male 75.2%	Yes Latino 85.3% Asian 14.7%	No	Undocumented migrants	Yes gender (women higher acceptance) latino (higher acceptance) education (enrolling school higher acceptance) having insurance (lower acceptance)	No	No	-	No	No	No	No	-	No	No	No	-	-	bias due to the online nature of the study sampling more connected migrants (recruitment through community partners) probably answers assumed no in this study the acceptance was measured without vaccine being available	studies after availability of vaccine
Talafha, Q. M.	COVID-19 Vaccine Acceptance among Vulnerable Groups: Syrian Refugees in Jordan	Jan-March 2022	2022	Jordan	cross-sectional	convenience sampling	refugees in camp	to assess the willingness of Syrian refugees in Jordan to take the COVID-19 vaccine	230	vaccine acceptance (willingness)	Yes 89.6% agreed, 10.4% disagreed, 13.9% would not have children vaccinated	No	No (not specific brands, but compared whether their comfortability depended on whether vaccines were developed in America/Europe vs other regions)	Yes. Mean age not reported.	43.5% male, 56.5% female	N/A	Syria?	Syrian refugees in Jordan	Yes. No significant differences between genders, age, or income.	No	Yes - when deciding whether to take the vaccine, there were no significant differences between the source of information and willingness or unwillingness to be vaccinated.	-	Yes	Yes* - 63.0% of participants answered “agree” or “strongly agree” to the statement “I am worried about the side effects of the vaccine for my children”, and about 53.5% were worried about the side effect for themselves.	Yes* - the majority of the respondents stated they were more inclined to be vaccinated when the percentage efficacy increased	Yes.* 89% agreed that they worry that the rushed pace of testing for a COVID-19 vaccine will fail to detect potentioal side effect. No significant differences regarding where the vaccine was deloped.	Yes* Do they take flu vaccine every year? 94% of responded that it was "important" also would vaccinate against COVID-19	Yes* - Participants with a high level of knowledge about COVID-19 tended to vaccinate more than participants with a low level of knowledge (statistically significant, 90.9% of people with high knowledge would vaccinate compared on 75% of people with low level of knowledge	No	Yes*. Previous COVID-19 exposure did not not affect the respondents’ willingness to take the vaccine.	-	Income (not significant),	- small sample + convenience sampling, - refugees might show bias in answering the instrument question to fulfill their commitment toward the official rules and regulations by the government - people were afraid that the data collected might inform local public health authorities in Jordan on their willingness/unwillingness to take the vaccine and its ramifications on their survival livelihoods. …	-
Teng, Y.	Does the Integration of Migrants in the Host Society Raise COVID-19 Vaccine Acceptance? Evidence From a Nationwide Survey in Japan	2021-10-01	2022	Japan	cross-sectional	not mentioned	migrants	explore migrants' intention to get COVID vaccination and their reasons, and the association between integration and vaccine acceptance	1455	vaccine intention	Yes 66.3% fully vaccinated 11.6% one dose 6.7% reject vaccine 4.9% not sure	No	No	Yes mean age 37.3	Yes male 38.56 female 61.44	No	No	No	Yes educational level, living duration in Japan, income level of the migrants' home country were associated with vaccine hesitancy people with education in high school or below, people who lived in Japan for more than 10 years and those from upper-middle income countries were more hesitant	No	No	-	Yea	Yes but not the association 61.3% concerned about safety	Yes but not the association 31.6% concerned about efficacy	No	-	No	No	Yes but not associated significantly	-	social integration score and overal integration were lower in hesitant group psychological, linguistic, economic, navigational and political integration were not associated significantly	using probability sampling was not possible participants' integration might be higher than other migrants translation and back-translation was not possible for surveys. vaccine hesitancy was defined only based on their intention not their behavior conducting the research in a short period of time	further studies among migrants with lower integration and within different time frames
Walker, A	Vaccine Acceptance and Its Influencing Factors: An Online Cross-Sectional Study among International College Students Studying in China	2021-03-01	2021	China	cross-sectional	cluster random sampling	international college students	identifying the factors influencing covid-19 vaccine acceptance	330	vaccine acceptance	Yes 36.4% accept 31.5% not accept 30.6% hesitant	No	No	Yes mean age not reported	Yes male 54.5% female 45.5%	No	Europe 2.1% Asia 45.8% Africa 50% America 0.9% Oceania 1.2%	international student	Yes not significant	No	No	-	Yes	Yes but the association was not measured 66% concerned about safety 36.7% concrned about side-effects	Yes* associated with higher acceptance	No	-	Yes	No	No	-	cues to action was associated with higher acceptance (encouraged by others getting vaccinated) percieved succeptability to covid-19 was measured but not significant	casual relationship is not possible to measure self-reported survey prone to bias cannot be generalized to other students in China	-
West, H	COVID-19 Vaccine Hesitancy among Temporary Foreign Workers from Bangladesh	Sep 2020-Sep 2021	2021	Saudi Arabia UAE Oman, Qatar, Bahrain and Kuwait Singapore or Malaysia Europe or N. America	cross-sectional	Not mentioned	Temporary foreign workers	sought to understand variations in vaccine hesitancy among individuals in a single migrant source population across different destinations. - understanding how the context of immigration affects levels of hesitancy among migrants from similar conditions of origin.	360	vaccine hesitancy	Yes. Mean vaccine hesitancy 0.25	No	No	Yes. Mean age 40.6	All male sample	N/A	Bangladesh	Undocumented (currently)a 0.15(42) Returned to Bangladesh 0.23(82) Speak local language w/o difficultyb 0.74(268) Duration since 1st migration (yrs) 12.5(358) Scared of Deportation or Detention 0.14(38)	Yes*. Respondents in Saudi Arabia, UAE and in the GCC states of Oman, Qatar, Bahrain and Kuwait had between 3.4 and 5.4 times higher odds of being vaccine hesitant than those in Singapore and Malaysia	Yes, not significant for vaccine hesitance. 96% trusted their host country's handing of the pandemic	Yes - not significant (follows news in Bangladesh and/or Host Country, family)	Handling of COVID 19 by Bangladesh/ ost government - not significant	Yes	Yes*, vaccine hesitancy higher in participants worried about side effects (OR = 7.86, p<0.01)	No	No	No	Yes	Yes*. Hesitancy was significantly lower among those with high compared to low COVID-19 threat perception (17% versus 29%, p = .021).	Yes* TFWs who experienced risk exposures through crowded housing, COVID-19 cases in housing and occupational hazards had lower odds of being vaccine hesitant compared to their fellow TFWs who did not experience employment- based exposures.	- Those with worse self-rated health had 3.24 higher odds (95% CI: 1.305–8.067) of being hesitant. - Regular mask wearing and/or social distancing (OR: 0.30; 95% CI: 0.083–1.066) are all associated with lower levels of hesitancy.	Measures of immigrant integration into the host country such as visa status, language acquisition, and duration of migration all indicate that increases in integration are associated with less vaccine hesitancy.	- Unable to make causal claims about the determinants of vaccine hesitancy. We - all-male sample so did not capture sex differences in hesitancy - Did not consider context of migration (only older men with a mean 12 yrs abroad) -sample included only a small number of TFWs in North America and Europe as the primary destinations for Bangladeshi migrants are the GCC countries, Singapore and Malaysia…	-
Zhang, M	Acceptance of COVID-19 Vaccine Among Refugees in the United States	Dec 2020-Jan 2021	2021	United States	cross-sectional	snowball sampling (the primary seeds identified from the target population are sug- gested to have a diverse background, have a broad network, and be trusted in the community.17 Thus, we identified refugee leaders from various community organizations and refugee resettlement agencies as the primary seeds to recruit others in refugee communities.	Refugees	to measure COVID-19 vaccination intentions among a sample of refugees in the United States and the reasons for their vaccine acceptance or hesitancy.	435	vaccine intention	Yes. 70.3% indicated that they planned to receive COVID-19 vaccine, 7.6% did not plan to receive a vaccine, and 22.1% were unure	No	No	Yes. Mean age not reported.	Yes (54% male, 46% female)	N/A	166 (38.2%) were from Bhutan, 113 (26.0%) were from Somalia, 68 (15.6%) were from Afghanistan, 39 (9.0%) were from South Sudan, and 34 (7.8%) were from Burma/Myanmar	Resettled refugees	Yes.* - Being an essential worker increased vaccine willingness. Males more likely to get vaccine. Compared with respondents from Afghanistan, respondents from Somalia, Burma/Myanmar, and South Sudan had lower odds of intending to receive a COVID-19 vaccine. - Country of origin, age, education level, household income, English speaking not significant.	No	No	No	Yes	Yes*. Among respondents who were unsure about receiving the COVID-19 vaccine or who did not intend to receive the vaccine, most were worried about side effects (71.3%).	Yes*. Among respondents who were unsure about receiving the COVID-19 vaccine or who did not intend to receive the vaccine, 12.4% had concerns about the effectiveness of a COVID-19 vaccine (12.4%) and a fear of needles (8.5%).	No	Yes.	Yes	Yes* among respondents who intended to receive a COVID-19 vaccine, the main reasons were wanting to protect themselves (68.6%)	Yes but not the association. among respondents who intended to receive a COVID-19 vaccine, 65% want to protect family members, and 54.3% protect others	Yes* - Among respondents who were unsure about receiving the COVID-19 vaccine or who did not intend to receive the vaccine 8.5% have a fear of needles. - among respondents who intended to receive a COVID-19 vaccine, 43.1% are hoping life will go back to normal.	-	- sample does not reprsent all refugees residing in the US - Most respondents completed the survey in English and reported higher household incomes and education levels than overall refugee population - only capture the situation at a certain (cross-sectional)	- To measure the updated COVID-19 vaccine accep- tance among our target population, repeated cross-sectional studies should be considered.
Rego, R	COVID-19 vaccine hesitancy among non-refugees and refugees in Kenya	Mar 2021-Jun 2021	2022	Kenya	cross sectional	Random sampling - Rapid Response Phone Survey administered by the World Bank in collaboration with the UNHCR and University of California, Berkeley	Refugees and non-refugees	To minimize unnecessary COVID-19 related morbidity and mortality among refugees in Kenya, who suffer increased risks of transmissions and related emergence of new variants due to high population densities in their settlements, investigation into factors associated with vaccine hesitancy among refugee populations is urgently needed.	4103 non-refugee + 1081 refugee = 5184	vaccine hesitancy	Yes. Non-refugee= 17.9% (18.2% when weighted to overall population) and Refugee = 6.7% (7.0% when weighted to overall population were vaccine hesitant,	No	No	Yes. Non-refugee (mean: 35.5; SD 12.0) and refugee (mean: 35.8; SD: 38.9)	Yes. Non-refugee (47.4% female) amd refugee (52.0% female)	N/A	N/A	Non-refugees and refugees (each in camp/rural and urban)	Yes. Refugees who lived in camp-based/rural settings were more likely to be vaccinated compared to counterparts in urban areas. Compared to non-refugees, refugee status was associated with lower vaccine hesitancy (-13.2[95%CI:-18.1,-8.2] percentage point differ-ence (ppd)).Non refugees in rural areas were less likely to be vaccinated than their urban counterparts. - education beyond the primary l…	Yes. but not the association in refugees. the effect of trusting the gov- ernment’s response to COVID-19 differed between refugees and non-refugees: refugees who disagreed in trusting the government had a lower marginal probability of being vaccine hesitant that those who agreed (1.0[0.0,2.7]% vs 4.6[1.5,7.7]%); whereas non-refugees who dis- agreed had a higher marginal probability of being vacci…	Yes. Use of internet, owns a radio, owns a television, information/misinformation scores. Not startistically signicant	No	Yes	No	No	No	No	Yes	No	Whether they know if someone has COVID-19 (not significant)	Washing hands more and avoiding handshakes were significant associated with less vaccine hesitance. Going to market in past 14 days and avoiding groups of more than 10 were insignificant.		First, the sample consisted of households who had access to a phone and answered it, though the weights were designed to account for this. Second, the sample omitted participants who did not answer some of the key questions, though this num ber was minimal; Third, important confounders, such as religion, income, and ethnic background were not available in the dataset, which should be explored in …	Further, future research on vaccine hesitancy is needed to elu- cidate the impact of religion, ethnic background, income, and other factors; and factors related to not returning for the second dose or booster of the COVID-19 vaccination, a particular problem in Kenya. Research should also be taken into the efficacy of possible interven- tions.
Allen, K	Factors associated with COVID-19 booster vaccine willingness among migrants from the Eastern Mediterranean living in Australia: a cross-sectional study	Sep 2021-Nov 2021	2022	Australia	cross sectional	Convenience sampling	migrants living in Australia born in the World Health Organization’s Eastern Mediterranean Region (EMRO).	This study aimed to assess the factors associated with a willingness to receive a COVID-19 booster vaccine among migrants living in Australia born in the World Health Organization’s Eastern Mediterranean Region (EMRO).	300	vaccine acceptance and willingness to receive BOOSTER	Among participants who either had received two COVID-19 vaccine doses or had received one dose and planned to receive a second dose, 176/216 (81.4%) indi- cated they were willing to receive a COVID-19 booster vaccine. Two thirds (66.1%, 143/216) of respondents indi- cated they were “extremely likely” to receive a COVID-19 booster vaccine. Among those who were unsure/hesi- tant, most respondents w…	No	No	Yes. Median age 39	Yes. 52% were male	Yes	Iran (28.0%), Iraq (12.3%), Pakistan (10.0%), Syria (10.0%), Afghanistan (8.0%), other EMRO country (31.7%)	Immigrant	Yes. Increasing age in years and higher educational attainment was significantly associated with willingness to get booster. Jurisdiction of residence,, health profession, years lived in Australia (not significant).	Yes. Trust in Australian Govt. was significantly associated with getting booster.	Yes. Official Australian govt channels, official home country channels, and unofficial channels not siginifcantly associated.	Yes. Exposure to confdence- inducing news about COVID-19 vaccines, no exposure to concerning news about COVID-19 vaccines were more likely to get booster	Yes*	Yes. Safety significantly associated with vaccine acceptance of booster.	Yes. Effectiveness significantly associated with vaccine acceptance of booster	No	Yes. Estimated knowledge of COVID-19 vaccine (self-reported) was significantly associated wuth vaccine acceptance.	Yes.	Yes. Total risk perception was significant. COVID-19 is a seriors health problem around the world and in Austalia were associated with booster willingness. Getting seriously ill if they get COVID-19 and them being at risk of getting it was not significant.	No	No	COVID 19 Vaccination statsu	- surveys were not available in all the languages (Urdu, Pashto, and Somali) - EMRO doesn't contain all counties of Middle East and North Africa. - Non-random sampling and questionnaire only available online (limiting accessibility to questtionaire) - Social desirability - No causal relationships due to cross sectional methodology	-qualitative research to explore nuances behind th effects of concerning news and available information on willingness to receive booster vaccine and other new vaccines
Reagu, S	COVID-19 Vaccine Hesitancy and Personality Traits; Results from a Large National Cross-Sectional Survey in Qatar	Oct-November 2020	2023	Qatar	cross sectional	Convenience sampling	residents of Qatar	Association of personality domains and vaccine hesitancy	5340	vaccine acceptance	Yes. the rate of vaccine hesitancy was 20%	No	No	Yes. mean not reported	Yes, gender	No- Qatari, non Qatari	No	No	Yes, personality traits (t higher Conscientiousness was significantly associated with being a vaccine hesitator- lower Openness was associated with vaccine hesitation , as was lower Neuroticism ), lower education, being self-employed and retired,female, being Qatari were associated with being hesitant)	No	Yes, but not the association. the proportion of their confident source has been reorted	personality traits	No	No	No	No	-	No	No	-	-	-	The study was cross-sectional, the tool was self-report, and the study population self-selecting, thereby limiting any comments on causality. , the study was conducted at a time when the vaccine had not yet been made available to the residents of Qatar	the role and impact of social media on pro- or anti-vaccination attitudes
Miner, C	Acceptance of COVID-19 vaccine among sub-Saharan Africans (SSA): a comparative study of residents and diasporan dwellers	March- May 2021	2023	Sub saharan countries	cross sectional	Not mentioned	Sub Saharan african (local residents and diaspora)	to compare the uptake of, resistance and hesitancy to the COVID-19 vaccine between SSA locally residents and in the diasporan dwellers.	2545 overall 2391 locals 154 diaspora	vaccine uptake and hesitancy and resitance	Yes uptake 25.3% (39) resitance 55.2% (85) hesitant 19.5% (30)	No	No	Yes. mean not reported	Yes,sex	African	No. but mentioned the proportion of particpants from West, East, Central and Southern Africa	No	Yes, health workers were more likely to be hesitant those with age 49 and older and health care workers were less likely to be resistant	No	No	-	-	-	-	-	-	Yes, lower knowledge score were associated with being resistant lower knowledge were less likely to resist the vaccine	-		-	-	did not explore concerns about vaccine safety Te cross-sectional nature of the study means that causation cannot be determined social media platforms and emails, and this may have inadvertently excluded some potential participants whose opinions may have difered, such as those without internet access and people living in rural areas excluding some of the Portuguese or Arabic-speaking SSA countrie…	-
Al‑Hatamleh, M	Experiences and perceptions of COVID‑19 infection and vaccination among Palestinian refugees in Jerash camp and Jordanian citizens: a comparative cross‑sectional study by face‑to‑face interviews	Oct 2021- March 2022	2022	Jordan	cross sectional	Not mentioned	Palestinian refugees and Jordanian citizens	to assess the experiences and perceptions of COVID-19 infection and vaccination among Palestine refugees in Jerash camp compared to resident Jordanian citizens.	501 refugees 491 citizens	Vaccine hesitancy and uptake	Yes 45.9% were hesitant	No	No	Yes	Yes	Yes	No	No/ refugee	Yes, males were less likely to be hesitant, age 18-30 and 51-70 were more likely to be hesitant, over 70 y were less likely to be hesitat.higher education more hesitant	No	Yes, but not the association	-	Yes, but the association was not assessed	Yes, but not association with VH	Yes, but not the association	No	-	No	No	Yes,but not the association	-	-	inability to study the factors that associated with the acceptance of COVID-19 vaccines among the refugees such as source of information and the role of the social media	Future studies that emphasis on the importance of equal access to quality education, social support and healthcare services for ref_x0002_ugees are necessary to develop a more rigorous and sys_x0002_tematic understanding of refugees’ needs. Furthermore, challenges facing refugees and international, national, or private agencies that work in refugee camps during and following the COVID-19 pandemic…
